# Supplementary material for: Machine Learning Framework for Multi-Endpoint Quantum Dot Toxicity Prediction with Organoid Validation and Drug Target Discovery
Source: Toxics. 2025 Nov 10;13(11):967. doi: 10.3390/toxics13110967 (PMC12656142; doi:10.3390/toxics13110967)
Supplement: Supplementary file 1 [file toxics-13-00967-s001.zip]

Archive with 1 entries (1 files):
- toxics-3946678-supplementary.pdf
